# Supplementary material for: Ionic Nanocomplexes of Hyaluronic Acid and Polyarginine to Form Solid Materials: A Green Methodology to Obtain Sponges with Biomedical Potential
Source: Nanomaterials (Basel). 2019 Jun 29;9(7):944. doi: 10.3390/nano9070944 (PMC6669755; doi:10.3390/nano9070944)
Supplement: Supplementary file 1 [file nanomaterials-09-00944-s001.zip]

Archive with 4 entries (3 files):
- nanomaterials-514027 - supplemetary materials update/
- nanomaterials-514027 - supplemetary materials update/nanomaterials-514027-supplementary materials.pdf
- nanomaterials-514027 - supplemetary materials update/nanomaterials-514027-videoS1.mp4
- nanomaterials-514027 - supplemetary materials update/nanomaterials-514027-videoS2.mp4
